# Supplementary material for: EnLightenment: High resolution smartphone microscopy as an educational and public engagement platform
Source: Wellcome Open Res. 2018 May 3;2:107. Originally published 2017 Nov 6. [Version 2] doi: 10.12688/wellcomeopenres.12841.2 (PMC5861559; doi:10.12688/wellcomeopenres.12841.2)
Supplement: Supplementary file 1 [file wellcomeopenres-2-14682-s0000.tgz]

Archive with 1 entries (1 files):
- 6e4f6025-7904-4865-9672-f2ddec803db0.zip
