# Supplementary material for: EnLightenment: High resolution smartphone microscopy as an educational and public engagement platform
Source: Wellcome Open Res. 2018 May 3;2:107. Originally published 2017 Nov 6. [Version 2] doi: 10.12688/wellcomeopenres.12841.2 (PMC5861559; doi:10.12688/wellcomeopenres.12841.2)
Supplement: Supplementary file 3 [file wellcomeopenres-2-14682-s0002.tgz]

Archive with 1 entries (1 files):
- 789ee836-ec6a-4c26-a3f7-c8b6f5c5d8cd.tif
