# Supplementary material for: EnLightenment: High resolution smartphone microscopy as an educational and public engagement platform
Source: Wellcome Open Res. 2018 May 3;2:107. Originally published 2017 Nov 6. [Version 2] doi: 10.12688/wellcomeopenres.12841.2 (PMC5861559; doi:10.12688/wellcomeopenres.12841.2)
Supplement: Supplementary file 5 [file wellcomeopenres-2-14682-s0004.tgz]

Archive with 1 entries (1 files):
- 63295fa4-a0c6-4137-91c3-5ee9c11b72cb.zip
